# Supplementary material for: Balancing the CD38 Expression on Effector and Target Cells in Daratumumab-Mediated NK Cell ADCC against Multiple Myeloma
Source: Cancers (Basel). 2021 Jun 20;13(12):3072. doi: 10.3390/cancers13123072 (PMC8234557; doi:10.3390/cancers13123072)
Supplement: Supplementary file 1 [file cancers-13-03072-s001.zip]

Archive with 1 entries (1 files):
- cancers-1189173-supplementary.pdf
